# Supplementary material for: Differential Modulation of Human M1 and M2 Macrophage Activity by ICOS-Mediated ICOSL Triggering
Source: Int J Mol Sci. 2023 Feb 2;24(3):2953. doi: 10.3390/ijms24032953 (PMC9917690; doi:10.3390/ijms24032953)
Supplement: Supplementary file 1 [file ijms-24-02953-s001.zip]

Archive with 1 entries (1 files):
- ijms-2119980-supplementary.pdf
